# Supplementary material for: Begonia medogensis, a new species of Begoniaceae from Western China and Northern Myanmar
Source: PhytoKeys. 2018 Jul 2;(103):13–8. doi: 10.3897/phytokeys.103.25392 (PMC6037654; doi:10.3897/phytokeys.103.25392)
Supplement: XML Treatment for Begonia medogensis [file phytokeys.103.25392-treatment1.xml]

<!DOCTYPE tp:taxon-treatment
  PUBLIC "-//TaxonX//DTD Taxonomic Treatment Publishing DTD v0 20100105//EN" "tax-treatment-NSO.dtd">
<tp:taxon-treatment xmlns:tp="http://www.plazi.org/taxpub"><tp:treatment-meta><kwd-group><label>Taxon classification</label><kwd><named-content xmlns:xlink="http://www.w3.org/1999/xlink" content-type="kingdom">Plantae</named-content></kwd><kwd><named-content xmlns:xlink="http://www.w3.org/1999/xlink" content-type="order">Cucurbitales</named-content></kwd><kwd><named-content xmlns:xlink="http://www.w3.org/1999/xlink" content-type="family">Begoniaceae</named-content></kwd></kwd-group><mixed-citation publication-type="journal"><person-group><name><surname>Li</surname><given-names>Jian-Wu</given-names></name><name><surname>Tan</surname><given-names>Yun-Hong</given-names></name><name><surname>Wang</surname><given-names>Xi-Long</given-names></name><name><surname>Wang</surname><given-names>Cheng-Wang</given-names></name><name><surname>Jin</surname><given-names>Xiao-Hua</given-names></name></person-group><article-title>
          <italic><tp:taxon-name><tp:taxon-name-part taxon-name-part-type="genus" reg="Begonia">Begonia</tp:taxon-name-part> <tp:taxon-name-part taxon-name-part-type="species" reg="medogensis">medogensis</tp:taxon-name-part></tp:taxon-name></italic>, a new species of <tp:taxon-name><tp:taxon-name-part taxon-name-part-type="family">Begoniaceae</tp:taxon-name-part></tp:taxon-name> from Western China and Northern Myanmar</article-title><source>PhytoKeys</source><day>2</day><month>7</month><year>2018</year><volume>2018</volume><issue>103</issue><fpage>13</fpage><lpage>18</lpage><pub-id pub-id-type="doi">10.3897/phytokeys.103.25392</pub-id></mixed-citation></tp:treatment-meta><tp:nomenclature><tp:taxon-name>
            <tp:taxon-name-part taxon-name-part-type="genus" reg="Begonia">Begonia</tp:taxon-name-part>
            <tp:taxon-name-part taxon-name-part-type="species" reg="medogensis">medogensis</tp:taxon-name-part>
            <object-id xmlns:xlink="http://www.w3.org/1999/xlink" content-type="ipni" xlink:type="simple">urn:lsid:ipni.org:names:77186060-1</object-id>
          </tp:taxon-name><tp:taxon-authority>JianW.Li, Y.H.Tan &amp; X.H.Jin</tp:taxon-authority><tp:taxon-status xmlns:xlink="http://www.w3.org/1999/xlink" xlink:type="simple">sp. nov.</tp:taxon-status><xref ref-type="fig" rid="F1">Figure 1</xref></tp:nomenclature><tp:treatment-sec sec-type="diagnosis" id="SECID0E4FAC"><title>Diagnosis.</title><p>
            <italic><tp:taxon-name><tp:taxon-name-part taxon-name-part-type="genus" reg="Begonia">Begonia</tp:taxon-name-part> <tp:taxon-name-part taxon-name-part-type="species" reg="medogensis">medogensis</tp:taxon-name-part></tp:taxon-name></italic> is morphologically similar to <italic><tp:taxon-name><tp:taxon-name-part taxon-name-part-type="genus" reg="Begonia">B.</tp:taxon-name-part> <tp:taxon-name-part taxon-name-part-type="species" reg="goniotis">goniotis</tp:taxon-name-part></tp:taxon-name></italic>, <italic><tp:taxon-name><tp:taxon-name-part taxon-name-part-type="genus" reg="Begonia">B.</tp:taxon-name-part> <tp:taxon-name-part taxon-name-part-type="species" reg="griffithiana">griffithiana</tp:taxon-name-part></tp:taxon-name></italic>, <italic><tp:taxon-name><tp:taxon-name-part taxon-name-part-type="genus" reg="Begonia">B.</tp:taxon-name-part> <tp:taxon-name-part taxon-name-part-type="species" reg="nepalensis">nepalensis</tp:taxon-name-part></tp:taxon-name></italic> and <italic><tp:taxon-name><tp:taxon-name-part taxon-name-part-type="genus" reg="Begonia">B.</tp:taxon-name-part> <tp:taxon-name-part taxon-name-part-type="species" reg="sandalifolia">sandalifolia</tp:taxon-name-part></tp:taxon-name></italic>, but can be easily distinguished from them by having leaves ovate-lanceolate, 6.0–8.0 × 1.5–2.5 mm, base slightly asymmetric, margins remotely and irregularly denticulate; triangular to lanceolate stipules; staminate flowers with outer 2 segments broadly ovate, inner 2 spathulate; pistillate flowers with perianth segments unequal, outer 4 larger, broadly ovate, inner 1 smallest, spathulate; cylindroid ovary, larger wing oblong, apex truncate.</p></tp:treatment-sec><tp:treatment-sec sec-type="material" id="SECID0E1HAC"><title>Type.</title><p>CHINA. Tibet, Medog County, Beibeng town, semi-evergreen forest in a subtropical area, <named-content xmlns:xlink="http://www.w3.org/1999/xlink" content-type="dwc:verbatimCoordinates" xlink:type="simple"><named-content content-type="geo-json" specific-use="{&#34;type&#34;:&#34;Point&#34;,&#34;coordinates&#34;:[95.225278,29.252500]}" id="NCID0EDIAC" xlink:type="simple">29°15'09"N, 95°13'31"E</named-content></named-content>. 1381 m a.s.l., 16 November 2017, flowering, <italic>Xiaohua Jin, Jianwu Li, Xilong Wang &amp; Chengwang Wang 19331</italic> (holotype: HITBC!, isotype: HITBC!, PE!, K!)</p><fig id="F1" position="float" orientation="portrait"><label>Figure 1.</label><caption><p>
                <italic><tp:taxon-name><tp:taxon-name-part taxon-name-part-type="genus" reg="Begonia">Begonia</tp:taxon-name-part> <tp:taxon-name-part taxon-name-part-type="species" reg="medogensis">medogensis</tp:taxon-name-part></tp:taxon-name></italic> JianW.Li, Y.H.Tan &amp; X.H.Jin. (photographed by Jian-Wu Li). <bold>A</bold> Habitat <bold>B–E</bold> Flowers <bold>F</bold> Pedicel and ovary (showing large wing) <bold>G</bold> Male flowers (face view) <bold>H</bold> Ovary (showing loculus) <bold>I</bold> Flowers <bold>J</bold> Dissection of female flower <bold>K</bold> Dissection of male flower <bold>L</bold> Leaves <bold>M</bold> Anther with filament (under dissection mirror, bar = 1 mm) <bold>N</bold> Female flower (face view).</p></caption><graphic xmlns:xlink="http://www.w3.org/1999/xlink" xlink:href="phytokeys-103-013-g001.jpg" position="float" orientation="portrait" xlink:type="simple" id="oo_214533.jpg"/></fig></tp:treatment-sec><tp:treatment-sec sec-type="description" id="SECID0E2JAC"><title>Description.</title><p>Perennial herbs, caulescent, erect. Rhizomes short, stout. Stems reddish-purple, densely pubescent, 0.3–1.0 m tall, with internode 6–15 cm long, upper part well-branched, with internode 2–5 cm long. Leaves cauline; stipules persistent, triangular to lanceolate, 6.0–8.0 × 1.5–2.5 mm, apex acuminate to cuspidate; petiole 1.2–2.7 cm long, densely pubescent; leaf blade ovate-lanceolate, slightly asymmetric, 6.0–10.0 × 2.0–3.7 cm, adaxially green, slightly hairy, abaxially greenish-white, hairy on venation, venation palmate-pinnate, 5–8-veined, base slightly oblique, rounded to subcordate, margins remotely and irregularly denticulate, apex caudate-acuminate. Inflorescences terminal and axillary, sub-corymb, monoecious, to 6 cm, sub-pendulous, peduncles 2.7–4.0 cm long, secondary 0.5–1.0 cm long, terminally with 1–5 flowers; floral bracts lanceolate to ovate-lanceolate, 5.0–10.0 × 1.7–5.0 mm, thickly papery, glabrous, apex acuminate. Staminate flowers: pedicel 10–15 mm long; tepals 4, white, outer 2 broadly ovate, 15–17 × 12–14 mm, tinted with pink, glabrous, apex rounded; inner 2 spathulate, 11–14 × 6–8 mm, glabrous, apex obtuse to rounded; stamens 60–80; filaments free, 0.5–1.2 mm long, sub-equal, fused at base into a column; anthers broadly lorate, 0.8–1.1 mm long, apex emarginate. Pistillate flowers: pedicel 11–20 mm long, tepals 5, white, unequal, glabrous, outer 4 broadly ovate, the outmost 2 tinted with pink, 12–14 × 9–12 mm, apex rounded, other 2 slightly larger, 13–15 × 10–12 mm, apex obtuse to rounded; the inner 1 smallest, spathulate, 8–10 × 7–9 mm, apex rounded; ovary glabrous, 2-loculed; placentae axile, bilamellate; styles 2, fused at base; stigmas 2-cleft, spiralled. Capsule sub-pendulous, cylindroid, 5.0–8.0 × 1.5–2.5 mm; wings 3, adaxial 1 larger, oblong, 7–9 mm broad, apex truncate, lateral 2 less developed, 2–3 mm broad.</p></tp:treatment-sec><tp:treatment-sec sec-type="phenology" id="SECID0EAKAC"><title>Phenology.</title><p>Flowering from October to December.</p></tp:treatment-sec><tp:treatment-sec sec-type="distribution" id="SECID0EFKAC"><title>Distribution and habitat.</title><p>This new species grows in subtropical areas in Beibeng town, Medog County, Tibet, China, at an elevation of 700–1400 m and in Putao district, Kachin state, Myanmar, at an elevation of 600–1200 m.</p></tp:treatment-sec><tp:treatment-sec sec-type="etymology" id="SECID0EKKAC"><title>Etymology.</title><p>The species is named after the holotype locality, Medog County, in Tibet, China.</p></tp:treatment-sec><tp:treatment-sec sec-type="material" id="SECID0EPKAC"><title>Additional specimens examined</title><p>
            <bold>(paratype).</bold> MYANMAR. Putao district, Kachin state, in tropical montane forest, <named-content xmlns:xlink="http://www.w3.org/1999/xlink" content-type="dwc:verbatimCoordinates" xlink:type="simple"><named-content content-type="geo-json" specific-use="{&#34;type&#34;:&#34;Point&#34;,&#34;coordinates&#34;:[97.887222,27.620833]}" id="NCID0E1KAC" xlink:type="simple">27°37'15"N, 97°53'14"E</named-content></named-content>. 900 m a.s.l., 1 December 2016, flowering, <italic>Myanmar Exped. M0727</italic> (HITBC!).</p></tp:treatment-sec><tp:treatment-sec sec-type="notes" id="SECID0EBLAC"><title>Note.</title><p>Morphologically, the new species is similar to <italic><tp:taxon-name><tp:taxon-name-part taxon-name-part-type="genus" reg="Begonia">B.</tp:taxon-name-part> <tp:taxon-name-part taxon-name-part-type="species" reg="goniotis">goniotis</tp:taxon-name-part></tp:taxon-name></italic>, <italic><tp:taxon-name><tp:taxon-name-part taxon-name-part-type="genus" reg="Begonia">B.</tp:taxon-name-part> <tp:taxon-name-part taxon-name-part-type="species" reg="griffithiana">griffithiana</tp:taxon-name-part></tp:taxon-name></italic>, <italic><tp:taxon-name><tp:taxon-name-part taxon-name-part-type="genus" reg="Begonia">B.</tp:taxon-name-part> <tp:taxon-name-part taxon-name-part-type="species" reg="nepalensis">nepalensis</tp:taxon-name-part></tp:taxon-name></italic> and <italic><tp:taxon-name><tp:taxon-name-part taxon-name-part-type="genus" reg="Begonia">B.</tp:taxon-name-part> <tp:taxon-name-part taxon-name-part-type="species" reg="sandalifolia">sandalifolia</tp:taxon-name-part></tp:taxon-name></italic>, but differs from them by the shape of stipules and leaves, base and margins of leaves, both male and female flowers having unequal perianth segments, cylindroid ovary etc. (see Table <xref ref-type="table" rid="T1">1</xref>).</p><table-wrap id="T1" position="float" orientation="portrait"><label>Table 1.</label><caption><p>Differences between <italic><tp:taxon-name><tp:taxon-name-part taxon-name-part-type="genus" reg="Begonia">Begonia</tp:taxon-name-part> <tp:taxon-name-part taxon-name-part-type="species" reg="medogensis">medogensis</tp:taxon-name-part></tp:taxon-name></italic>, <italic><tp:taxon-name><tp:taxon-name-part taxon-name-part-type="genus" reg="Begonia">B.</tp:taxon-name-part> <tp:taxon-name-part taxon-name-part-type="species" reg="goniotis">goniotis</tp:taxon-name-part></tp:taxon-name></italic>, <italic><tp:taxon-name><tp:taxon-name-part taxon-name-part-type="genus" reg="Begonia">B.</tp:taxon-name-part> <tp:taxon-name-part taxon-name-part-type="species" reg="griffithiana">griffithiana</tp:taxon-name-part></tp:taxon-name></italic>, <italic><tp:taxon-name><tp:taxon-name-part taxon-name-part-type="genus" reg="Begonia">B.</tp:taxon-name-part> <tp:taxon-name-part taxon-name-part-type="species" reg="nepalensis">nepalensis</tp:taxon-name-part></tp:taxon-name></italic> and <italic><tp:taxon-name><tp:taxon-name-part taxon-name-part-type="genus" reg="Begonia">B.</tp:taxon-name-part> <tp:taxon-name-part taxon-name-part-type="species" reg="sandalifolia">sandalifolia</tp:taxon-name-part></tp:taxon-name></italic>.</p></caption><table id="TID0EPJAC" rules="all"><tbody><tr><th rowspan="1" colspan="1">Character</th><th rowspan="1" colspan="1">
                    <italic><tp:taxon-name><tp:taxon-name-part taxon-name-part-type="genus" reg="Begonia">B.</tp:taxon-name-part> <tp:taxon-name-part taxon-name-part-type="species" reg="medogensis">medogensis</tp:taxon-name-part></tp:taxon-name></italic>
                  </th><th rowspan="1" colspan="1">
                    <italic><tp:taxon-name><tp:taxon-name-part taxon-name-part-type="genus" reg="Begonia">B.</tp:taxon-name-part> <tp:taxon-name-part taxon-name-part-type="species" reg="goniotis">goniotis</tp:taxon-name-part></tp:taxon-name></italic>
                  </th><th rowspan="1" colspan="1">
                    <italic><tp:taxon-name><tp:taxon-name-part taxon-name-part-type="genus" reg="Begonia">B.</tp:taxon-name-part> <tp:taxon-name-part taxon-name-part-type="species" reg="griffithiana">griffithiana</tp:taxon-name-part></tp:taxon-name></italic>
                  </th><th rowspan="1" colspan="1">
                    <italic><tp:taxon-name><tp:taxon-name-part taxon-name-part-type="genus" reg="Begonia">B.</tp:taxon-name-part> <tp:taxon-name-part taxon-name-part-type="species" reg="nepalensis">nepalensis</tp:taxon-name-part></tp:taxon-name></italic>
                  </th><th rowspan="1" colspan="1">
                    <italic><tp:taxon-name><tp:taxon-name-part taxon-name-part-type="genus" reg="Begonia">B.</tp:taxon-name-part> <tp:taxon-name-part taxon-name-part-type="species" reg="sandalifolia">sandalifolia</tp:taxon-name-part></tp:taxon-name></italic>
                  </th></tr><tr><td rowspan="1" colspan="1">Stem</td><td rowspan="1" colspan="1">internode 6–15 cm long</td><td rowspan="1" colspan="1">internode 4–10 cm long</td><td rowspan="1" colspan="1">internode 3–9 cm long</td><td rowspan="1" colspan="1">internode 4–11 cm long</td><td rowspan="1" colspan="1">internode 9–20 cm long</td></tr><tr><td rowspan="1" colspan="1">Stipules</td><td rowspan="1" colspan="1">persistent, triangular to lanceolate, 6.0–8.0 × 1.5–2.5 mm</td><td rowspan="1" colspan="1">persistent, ovate, 6–13 × 4–10 mm</td><td rowspan="1" colspan="1">persistent, lanceolate, 4–13 × 1–2 mm</td><td rowspan="1" colspan="1">deciduous, lanceolate</td><td rowspan="1" colspan="1">persistent, oblong, 6–10 × 2–4 mm</td></tr><tr><td rowspan="1" colspan="1">Leaves</td><td rowspan="1" colspan="1">petiole 1.2–1.7 cm long, ovate-lanceolate, base slightly asymmetric, 6.0–10.0 × 2.0–3.7 cm, margins remotely and irregularly denticulate, apex caudate-acuminate</td><td rowspan="1" colspan="1">petiole 1.0–4.6 cm long, lanceolate, base strongly asymmetric, 10–15 × 0.6–2.5 cm, margins entire or serrate near apex, apex long acuminate</td><td rowspan="1" colspan="1">petiole 0.2–1 cm long, oblong-lanceolate to lanceolate, base strongly asymmetric, 5–18 × 2–5 cm, margins serrulate or with small teeth at ends of the main veins, apex acuminate</td><td rowspan="1" colspan="1">petiole 1–3 cm long, ovate-lanceolate, base strongly asymmetric, 15–17 × 4–11 cm, margins shallowly dentate, apex caudate-acuminate</td><td rowspan="1" colspan="1">petiole 0.7–1.3 cm long, ovate to oblong, base strongly asymmetric, 10–15 × 3–5 cm, margins entire or serrate, apex acuminate</td></tr><tr><td rowspan="1" colspan="1">Male flower</td><td rowspan="1" colspan="1">tepals 4, outer 2 broadly ovate, 15–17 × 12–14 mm, tinted with pink, inner 2 spathulate, 11–14 × 6–8 mm, white, stamens 60–80, anthers broadly lorate</td><td rowspan="1" colspan="1">not seen</td><td rowspan="1" colspan="1">tepals 4, outer 2 orbicular to oblong, 4–14 × 2–11 mm, pale pink to white, inner 2 lanceolate to linear, 3–9 × 1–4 mm, pale pink, stamens 20–30, anthers elliptic-globose</td><td rowspan="1" colspan="1">tepals 2, ovate, 7–10 × 7–9 mm, pale pink to white, stamens 20–40, anthers elliptic globose</td><td rowspan="1" colspan="1">tepals 4, outer 2 round, 18 × 18 mm, inner 2 oblong, stamens ca. 50, anthers obovoid</td></tr><tr><td rowspan="1" colspan="1">Female flower</td><td rowspan="1" colspan="1">tepals 5, unequal, outer 4 broadly ovate, the outmost 2 tinted with pink, 12–14 × 9–12 mm, other 2 slightly larger, 13–15 × 10–12 mm; the inner 1 smallest, spathulate, 8–10 × 7–9 mm</td><td rowspan="1" colspan="1">not seen</td><td rowspan="1" colspan="1">tepals 5–6, equal, 3–4 larger and 1–2 smaller, oblong elliptic to obovate orbicular, outer tepals 6–11 × 5–7 mm, pale pink to white, inner tepals smaller</td><td rowspan="1" colspan="1">tepals 4–5, equal, outer tepals 10–15 × 7–10 mm, pale pink to white, inner tepals smaller</td><td rowspan="1" colspan="1">not seen</td></tr><tr><td rowspan="1" colspan="1">Ovary</td><td rowspan="1" colspan="1">cylindroid, 5–8 × 1.5–2.5 mm, larger wing oblong, 7–9 mm broad, apex truncate</td><td rowspan="1" colspan="1">ellipsoid, 10–13 × 6 mm, larger wing oblong, 10–16 mm broad, apex rounded</td><td rowspan="1" colspan="1">oblong-ellipsoid, 5–7 × 2–3 mm, larger wing triangular, 12–18 mm broad, apex obtuse</td><td rowspan="1" colspan="1">narrowly ellipsoid, 12–15 × 5 mm, larger wing oblong, 15–23 mm broad, apex truncate</td><td rowspan="1" colspan="1">ellipsoid, 13–16 × 6 mm, larger wing oblong, 13–16 mm broad, apex rounded</td></tr></tbody></table></table-wrap></tp:treatment-sec></tp:taxon-treatment>
